# Supplementary material for: Preliminary report of intraovarian injections of autologous platelet-rich plasma (PRP) in extremely poor prognosis patients with only oocyte donation as alternative: a prospective cohort study
Source: Hum Reprod Open. 2022 Jun 28;2022(3):hoac027. doi: 10.1093/hropen/hoac027 (PMC9247703; doi:10.1093/hropen/hoac027)
Supplement: hoac027_Supplementary_Data [file hoac027_supplementary_data.xlsx]

## Sheet: Data
Supplementary Table SI: Pre- and post- PRP data underlying this analysis
Study_	PRP01	Cycles01	Group	Race	Age@PRP	Age@cycle_pre	LMP_mnth_	BMI	MonthsPRP	MinD2FSH_pre	D2E2_pre	AMH_pre	MaxE2_pre	FolCount_pre	MaxFollicle_pre	Eggs_pre	Embryos_pre	EmbryosGood_pre	Age@cycle_post	MonthsPRP_post	MinD2FSH_post	D2E2_post	AMH_post	MaxE2_post	FolCount_post	MaxFollicle_post	Eggs_post	Embryos_post	EmbryosGood__post	B_Antral_Follicles	B_FolSize	Base_AMH	Base_FSH	Base_E2	Cycles	Retrieval	Eggs	ET	hCG	Live_Birth
1	1	1	1	White	46.9	46.8	0	20.7	-2.10714	12.7	28.7	0.497	382	4	14	3	1	1	47	1.67857	3.79	34	0.5	70	7	14.6	2	0	0	1	6.6	0.49	12.7	24	7	6	5	4	0	0
2	1	1	2	White	49.7	49.6	18	21	-1.78571	24	22	0.015	25	0	0	0	0	0	49.8	1.07143	150	25	0.015	70	1	15	0	0	0	0	3.4	0.015	24	22	1	0	0	0	0	0
3	1	1	2	White	44.1	43.1	0	20.94	-12.8571	10.5	44.2	0.26	454	4	18	4	3	2	44.4	3.25	3.3	55.9	0.122	368	4	16.9	2	2	1	1	7.13	0.26	11.9	82	4	3	3	2	0	0
4	1	1	2	White	42.8	42.2	14	22.67	-7.42857	75.2	45.2	0.015	128.3	1	12.7	1	1	1	42.8	0.428571	56.1	78.3	0.015	33.9	3	6.3	0	0	0	1	8.6	0.015	79.9	45.2	2	0	0	0	0	0
5	1	1	2	White	46.6	46.1	6	25.12	-5.89286	31.6	45	0.03	35	1	7	0	0	0	46.7	2.21429	75	25	0.03	85	2	13	0	0	0	1	10.7	0.03	122.8	67.1	2	0	0	0	0	0
6	1	1	1	Asian	45.5	42.6	1	23.63	-36.8571	9.4	38	0.49	68.4	0	0	0	0	0	45.7	3.17857	5.8	3	0.33	134	2	21	0	0	0	1	19.1	0.33	21.6	333.3	0	0	0	0	0	0
7	1	1	1	White	37.1	36.9	0	23.69	-3.25	67.8	65	0.03	99	5	13	1	0	0	37.1	0	65.7	76.8	0.03	48	2	5.7	0	0	0	1	8.6	0.03	65.7	76.8	0	0	0	0	0	0
8	1	1	1	White	46.4	46.3	0	18.8	-1.28571	11.6	71.1	0.296	498	7	14.8	5	2	2	46.5	0.642857	4.1	45.5	0.219	212.7	3	13	2	2	1	4	20.67	0.45	18.3	319	1	1	1	1	0	0
9	1	1	2	White	47.9	47.6	3	17.2	-3.53571	33.5	51.4	0.03	190.1	2	10.37	1	1	1	48	0.821429	59.9	41	0.019	200.2	3	14.4	0	0	0	1	5	0.03	31.8	138.2	4	4	4	0	0	0
10	1	1	2	White	38.7	33.3	49	27	-70.3571	90	25	0.015	45	0	0	0	0	0	38.8	1.5	93	18	0.015	21	6	5.1	0	0	0	0	0	0.015	111.5	32.2	1	0	0	0	0	0
11	1	1	2	White	52.1	52	31	21.7	-0.857143	24.9	44.2	0.042	89.7	3	11.75	1	0	0	52.1	0	19	62	0.04	125	4	15	1	0	0	0	0	0.04	19	62	2	2	2	0	0	0
12	1	1	2	Asian	43	42.8	19	20.67	-2.14286	24.6	80	0.001	80	1	12	0	0	0	43.1	1.39286	100	51	0.001	110	0	0	0	0	0	0	0	0.001	73.4	15	0	0	0	0	0	0
13	1	1	1	White	47.6	47.4	0	24	-2.07143	30.7	25	0.07	48	1	8.2	1	0	0	47.8	2.57143	43	59.3	0.1	87	7	11	0	0	0	1	18.4	0.015	26.3	86.3	7	4	2	0	0	0
14	1	1	1	White	46.4	46.1	0	19	-3.57143	37	25	0.1	95	0	0	0	0	0	46.6	2.89286	36.8	32	0.05	85	1	11	0	0	0	1	5.88	0.05	73.7	51.9	2	1	1	0	0	0
15	1	1	2	White	51.2	50.8	0	21.63	-5.92857	30	12.21	0.01	106.9	0	0	0	0	0	51.5	3.17857	30	14	0.015	196	1	19	1	0	0	0	0	0.015	122.4	25	2	1	1	0	0	0
16	1	1	1	White	39.6	39.5	1	20.94	-1.17857	23.1	69	0.01	48	3	4	0	0	0	39.8	3.35714	34.9	115	0.01	100	5	6	1	0	0	1	5	0.1	79.8	44	3	1	1	0	0	0
17	1	1	1	White	41.8	40.6	0	25.06	-15.75	28.1	53	0.015	56.4	5	10.5	0	0	0	42.1	3.78571	59	57	0.02	125	1	8	0	0	0	0	0	0.015	85.1	24	1	0	0	0	0	0
18	1	1	2	White	48.5	48.5	4	26.5	0	18.6	77	0.03	77	4	10	0	0	0	48.7	2.25	30.8	63	0.03	91	5	17	3	2	0	1	23.8	0.03	17.9	68	1	1	1	0	0	0
19	1	1	1	White	42.4	42.3	0	27.45	-1.5	13.8	18.7	0.047	32.8	1	5	0	0	0	42.5	0.714286	5.8	21.2	0.142	347	3	14.6	3	3	3	1	13.3	0.047	7	98.3	2	2	2	0	0	0
20	1	1	1	White	47.6	46	0	24.03	-20.8929	9.1	25	0.215	78	6	13	1	1	1	47.7	1.32143	53.6	85	0.215	122.8	5	4.6	0	0	0	1	4	0.2	105	32.7	4	2	2	0	0	0
21	1	1	1	Black	40.8	40.5	0	35.5	-4.75	30	65	0.03	70	2	10	0	0	0	40.9	1.17857	75.8	32.7	0.03	32.2	0	0	0	0	0	0	0	0.03	101	27.6	0	0	0	0	0	0
22	1	1	1	White	38.4	38.2	0	19.89	-2.5	16.9	60.3	0.05	253	3	18	2	1	1	38.6	1.57143	15.83	7.98	0.015	219	2	6.1	0	0	0	1	11.6	0.05	16.9	60.3	1	0	0	0	0	0
23	1	1	2	Black	47.7	47.4	14	26.6	-3.32143	59.9	97.8	0.015	99.4	0	0	0	0	0	47.8	2.10714	55.8	54	0.015	98.9	4	5.7	0	0	0	0	0	0.015	88.6	58	1	1	0	0	0	0
24	1	1	1	Black	41	41	0	25.53	0	51	104	0.03	25	0	0	0	0	0	41.1	1.10714	92.5	25		111	2	14	0	0	0	0	0	0.03	92	25	1	1	0	0	0	0
25	1	1	1	White	48.9	48.1	0	21.6	-10.75	7.9	40	0.8	158	4	18	2	0	0	49.1	2.53571	5.5	97.5	0.045	286.5	3	16.3	2	0	0	1	24.5	0.05	5.5	97	3	3	1	0	0	0
26	1	0	2	White	40.8		20	24.91		37.9	18.65	0.03	52	4	6	0	0	0	41	2.39286	64	41.6	0.03	52.4	4	10.3	0	0	0	1	8.9	0.03	70.5	41.7	1	0	0	0	0	0
27	1	0	1	White	49.7		1	23.8		5.8	54.1	0.351	140.1	5	10						5	49.1	0.351	49	2	15.48				1	15.5	0.351	6	140	0	0	0	0	0	0
28	1	1	1	White	36.4	36.1	0	21.45	-3.75	52	80	0.03	0	0	0	0	0	0	36.5	1.10714	40	83.7	0.126	277	2	13	2	0	0	1	21	0.126	7.7	230	2	2	2	1	0	0
29	1	1	2	Asian	48.3	48.3	10	21.76	-0.678571	87	64.8	0.015		0	0	0	0	0	48.6	4.07143	89	38	0.015	38	6	12	0	0	0	0	1.9	0.015	86.8	64.8	1	0	0	0	0	0
30	1	1	1	Asian	32.9	32.8	1	20.78	-1.10714	73.5	29.2	0.02	387.2	6	15.9	0	0	0	32.9	0.464286	72.3	92	0.2		0	0	0	0	0	1	8.9	0.2	73.5	194.3	0	0	0	0	0	0
31	1	1	2	White	49.3	49.3	0	29.93	-0.214286	69.6	77.5	0.02	140	1	20	0	0	0	49.4	0.5	23.8	140	0.015	85	0	0	0	0	0	1	20	0.015	69.6	77.5	0	0	0	0	0	0
32	1	1	1	White	44.3	44	0	23.17	-3.64286	5.3	25	0.424	332	7	15.6	7	4	2	44.3	0.464286	6.4	25	0.379	349.4	6	17.4	6	2	1	5	19.8	0.379	31.4	104.2	2	2	2	2	1	0
33	1	1	1	White	53.9	53.6	0	24.13	-3.92857	12.7	12.16	0.04		1	10	0	0	0	54	1.5	30.54	27.8	0.04	21.35	2	13	0	0	0	0	0	0.04	53.9	40.8	1	0	0	0	0	0
34	1	1	2	White	47.4	47	15	22	-5.92857	138.8	40.8	0.015	128.5	3	12	0	0	0	47.5	0.928571	161.7	36.7	0.015	54.6	3	9.5	0	0	0	1	9.7	0.015	165.7	53.7	7	2	1	0	0	0
35	1	1	2	White	28.2	28.2	0	19	-0.107143	85.52	33.78	0.01	108	2	17	0	0	0	28.6	6.35714	124	68	0.01	43	3	16.2	0	0	0	1	17	0.01	123.4	25	1	1	0	0	0	0
36	1	1	2	Asian	45.3	45.1	0	23.4	-2.82143	8.4	31	1	372	10	14.4	2	2	0	45.3	-0.107143	9.2	25	1	1376.7	15	15.2	13	9	4	4	8.9	1.01	13.2	41.5	1	1	1	0	0	0
37	1	1	1	White	38.7	38.6	1	31.95	-0.821429	23	43.24	0.03	27	3	14	0	0	0	39	3.92857	37.3	29.46	0.03	150	2	14.5	0	0	0	0	0	0.03	59.1	25	1	1	0	0	0	0
38	1	1	1	White	39.9	39.9	0	24.6	-0.107143	44	42.1	0.015	131.7	4	14.3	0	0	0	40.6	8.96429	22.2	24	0.015	96.9	2	15	0	0	0	1	23.4	0.015	25.5	167.8	2	2	0	0	0	0
39	1	1	1	White	40.4	40.2	0	25.7	-2.96429	14.9	27	0.06	115	6	13.9	1	1	1	40.5	1.85714	14.9	29	0.6	150.7	3	13.3	2	2	2	3	21.3	0.06	14.1	134.1	2	2	2	2	0	0
40	1	1	2	White	38	38	6	23.51	0.107143	85.4	180.7	0.015	88	2	15.9	0	0	0	38.2	2.92857	57.8	117.57	0.015	30.5	6	4	0	0	0	1	13	0.015	85.4	181	2	1	0	0	0	0
41	1	1	1	Asian	45.8	45.7	0	24.03	-1.32143	17.5	43	0.48	467.1	6	15	2	1	1	45.8	0.928571	10.8	26.2	1.02	677.6	8	18	7	4	1	1	8.6	0.48	17.5	35	3	3	3	3	0	0
42	1	1	1	Black	48.6	48.5	2	27.43	-1.71429	14.9	25	0.02	77.3	3	7.8	0	0	0	48.7	0.857143	33.1	102.7	0.01	449	7	21.4	0	0	0	1	29.4	0.02	4.5	263.3	1	1	0	0	0	0
43	1	1	1	White	46.9	46.7	0	25.68	-2.42857	8.1	31	0.471	138.8	6	13.5	2	2	1	47.3	5.42857	0.14	32	0.505	126.1	6	12.7	2	2	2	1	11	0.47	10.6	80.9	2	2	2	0	0	0
44	1	1	1	White	45.6	45.5	12	23.03	-0.464286	35.9	57.5	0.02	63.7	3	4.7	0	0	0	45.7	1.21429	37.4	0.572	0.02	49	2	3.7	0	0	0	0	0	0.02	56.5	105.3	0	0	0	0	0	0
45	1	1	1	White	53.1	52.6	0	20.22	-5.78571	34.64	46.7	0.037	129.8	4	12.1	0	0	0	53.3	2.46429	42.2	35.9	0.015	99	2	13.8	0	0	0	0	0	0.015	124.1	24	1	1	0	0	0	0
46	1	1	1	White	43.8	43.6	0	22.49	-3.03571	38.7	45.7	0.267	89.4	3	14.6	2	0	0	44.1	3.60714	17.3	29.5	0.85	188.9	5	15.8	3	0	0	1	12.7	0.129	13.5	195.9	3	3	2	0	0	0
47	1	1	1	Asian	48.9	48.8	0	29.01	-2.25	8.6	25	0.067	110.3	2	13.6	1	0	0	48.9	0	21	39.7	0.067	126.8	1	14.8	1	1	0	1	7.9	0.067	21	39.7	1	1	1	1	0	0
48	1	1	1	White	30.1	29.7	4	20.17	-4.78571	54.8	8.4	0.03	130.4	2	11.3	1	1	0	30.1	0.107143	63.2	73.8	0.03	77.1	2	12	1	1	1	1	22	0.03	52.7	33.9	1	1	1	1	1	0
49	1	1	1	White	50.5	46.3	0	23.03	-55.6786	11.9	60	0.5	191.9	6	18.32	4	2	2	50.6	0.5	26.2	69.5	0.015	36.2	5	6.8	0	0	0	1	18.3	0.015	13.3	191.9	1	0	0	0	0	0
50	1	1	1	White	41	40.8	0	23.9	-2.92857	18.9	47.8	0.183	299.4	2	17.1	1	0	0	41.1	1.57143	9.6	63.4	0.183	642.8	7	16.3	4	2	0	0	0	0.664	15.3	68.9	1	1	1	0	0	0
51	1	1	1	White	46.5	46.4	0	19.04	-1.46429	51	26	0.09		0	0	0	0	0	46.8	3.57143	11.4	17	0.09	269	4	16	0	0	0	2	21.9	0.09	10.2	131	8	1	2	1	0	0
52	1	1	1	White	40.5	40.4	0	26.6	-1.42857	2.7	25	0.56	657.6	5	18.4	2	1	1	40.7	2.07143	7.3	26.3	0.501	182.4	5	15.1	4	2	2	1	12.8	0.561	7.2	31.7	2	2	2	2	2	1
53	1	1	1	White	48.4	47.9	0	25	-5.71429	11.6	42.2	0.57	402.2	4	13.5	4	0	0	48.4	0.642857	11.5	76.3	0.321	127	2	10.7	2	0	0	6	16.8	0.27	5.5	190	1	1	1	0	0	0
54	1	1	1	White	39.5	39.1	0	18.56	-5.85714	20.3	16.2	0.015	202	12	14.2	4	1	0	39.9	4.71429	13.3	9.16	0.12	20	1	8	0	0	0	3	15.9	0.12	17.2	212.8	4	2	1	1	1	0
55	1	1	1	Asian	42.3	42.2	0	16.56	-1.28571	7.4	25	0.059	110.2	2	10.3	0	0	0	42.4	0.928571	9.8	37.7	0.291	223	6	14.8	3	2	2	1	16.8	0.059	33.2	27.5	3	3	3	2	1	0
56	1	1	1	White	45	44.9	0	16.6	-1.46429	15.3	47	0.03	246	10	12	1	1	0	45.1	0.857143	13.4	52	0.03	257.8	3	14.3	1	1	1	1	11.3	0.03	15.3	214.9	1	1	1	0	0	0
57	1	1	2	White	47.7	47.7	15	21.25	-0.0357143	120.3	43	0.015		0	0	0	0	0	47.9	2.42857	72.7	49.4	0.015	24.9	3	7	0	0	0	3	7.9	0.015	120	43	2	0	0	0	0	0
58	1	1	1	White	44.9	44.8	0	20	-1.35714	6.37	27.49	0.146	194	6	12.6	1	1	0	45	0.785714	4.32	25.12	0.041	564	5	11.5	0	0	0	4	10.7	0.041	29.8	162.4	1	1	0	0	0	0
59	1	1	1	White	47.1	47	1	27.25	-1.67857	14.2	116	0.015	688	6	17	2	2	2	47.2	1.39286	11.6	13.7	0.015	149	5	14	1	1	1	2	8.4	0.04	10.1	100	0	0	0	0	0	0
60	1	0	1	Asian	43.9		13	20.42																						3	17	0.015	142	25	0	0	0	0	0	0
61	1	1	1	Black	43.8	43.7	0	19.58	-1.14286	14.32	15.29	0.99	164	6	17.2	0	0	0	43.8	0.428571	0.0665	59.6	0.099	167.7	5	15.9	0	0	0	6	11.2	0.099	196	11.4	1	1	0	0	0	0
62	1	1	2	White	32.7	32.2	4	22.2	-5.96429	22.8	35.1	0.02	496	2	17	1	1	1	32.7	0	31.5	162	0.02	208	2	14	0	0	0	2	8.4	0.02	31.5	162	1	1	0	0	0	0
63	1	1	1	White	40.2	39.8	0	22.86	-4.5	56	60	0.03	320	5	14	5	0	0	40.4	3	16.9	37	0.01	160.8	5	13.6	2	2	2	1	10.9	0.228	8.5	133.9	3	3	3	2	1	1
64	1	1	1	Asian	50.1	49.8	0	26.88	-4.14286	3	566	3.06	989	14	14.1	12	2	2	50.2	0.928571	3.6	40.1	4.45	685	13	14.7	3	2	1	3	8.8	3.4	9.1	68	1	1	1	1	0	0
65	1	1	2	White	35	34.7	20	25	-3.82143	134	64	0.03	51	1	2	0	0	0	35	0	172	25	0.03	14.6	8	8	0	0	0	0	0	0.03	172	25	0	0	0	0	0	0
66	1	1	1	White	44.6	44.5	0	28.35	-1.35714	5.9	24	1.12	338.2	12	13.1	5	3	3	44.7	2	11.9	109.6	0.911	123	20	15	5	0	0	10	14.1	1.06	11.9	109.6	1	1	1	0	0	0
67	1	1	1	White	50.2	50.1	0	19.58	-0.821429	16.6	55.7	0.086	155.2	4	14.4	0	0	0	50.3	0.821429	9.66	87.66	0.103	262.6	3	12.4	2	2	2	8	10	0.09	8.9	113	2	2	2	2	0	0
68	1	1	1	White	46.3	46.2	0	24.54	-2.39286	18.1	31	0.74	319.4	9	13.3	2	1	1	46.4	0.75	14.3	59	0.15	230.4	8	14.4	2	0	0	4	16.4	0.74	11.1	286	2	2	2	0	0	0
69	1	1	2	White	33	32.9	5	33.44	-1.10714	120	20	0.301	20	1	3	0	0	0	33.1	1.39286	117.9	20	0.01	20	1	15	0	0	0	1	13.5	0.01	117.3	42.5	1	0	0	0	0	0
70	1	1	1	Black	50.7	49.9	0	21.45	-10.1071	34.6	34.5	0.057		3	0	0	0	0	50.8	1.14286	26.7	25	0.057	143.2	2	11.7	1	1	1	3	12.2	0.057	66.2	66.9	1	1	1	1	0	0
71	1	1	1	White	51.3	51.2	0	20.36	-1.14286	14.8	31.6	0.68	197.9	5	12.3	3	1	1	51.4	1.85714	13.2	33	0.176	88.5	4	11.8	1	1	1	4	10.5	0.329	25.5	36.1	4	4	4	1	0	0
72	1	1	2	White	43.4	43.3	21	20.6	-1.96429	0.729	24	0.01	30	2	6.4	0	0	0	43.5	1.39286	63.9	26.6	0.015	29.9	2	5.4	0	0	0	2	6.4	0.01	108.1	26.5	1	0	0	0	0	0
73	1	1	1	Black	45.5	44.7	0	39.15	-9.75			0.03	0	0	0	0	0	0	45.7	3.17857	5.2	107	0.034	187.9	2	15.2	1	1	1	1	2.8	0.153	21.5	56.9	1	1	1	1	0	0
74	1	1	2	White	43.4	43.1	0	20.55	-3.39286	37.7	56.9	0.058	54.1	1	8	0	0	0	44.5	14.6786	14.8	136.1	0.058	252	2	15.4	1	0	0	4	13	0.058	5.9	206.7	1	1	1	0	0	0
75	1	1	1	White	43	42.9	0	19.8	-0.857143	6.48	49.87	0.714	191.9	6	16.2	0	0	0	43	0.75	8.5	72.6	0.443	440.8	8	14.77	1	1	0	6	4.8	0.714	16.5	42	2	2	2	2	0	0
76	1	1	1	White	45.2	43.8	0	31.09	-18.25	3.76	10.2	0.65	374	7	15.8	7	4	1	45.2	0.964286	9.8	61.6	0.586	213	8	11.3	2	2	2	3	11.1	0.586	8.2	61.7	1	1	1	1	0	0
77	1	1	2	Black	50.1	50.1	1	22.24	-0.571429	34.6	25	0.015	41	2	11.4	0	0	0	50.2	1.64286	61	42.9	0.0001	35	0	0	0	0	0	1	19.6	0.015	120.2	36.5	1	0	0	0	0	0
78	1	1	1	White	40.4	40.4	0	22.46	0	10.6	38.9	0.554	108	2	12	2	1	1	40.6	1.92857	5.8	34	0.691	212	7	15.1	5	1	1	3	9.7	0.34	10.6	38.9	3	3	3	3	0	0
79	1	1	2	White	51.8	51.4	6	34.5	-5.35714	25.2	51.1	0.015	51	0	0	0	0	0												0	0	0.015	72.8	45	0	0	0	0	0	0
80	1	1	1	White	37.7	37.7	1	22.5	-0.571429	13.4	49.6	0.4	201	4	15.5	1	0	0												1	4.6	0.4	4.4	100.9	0	0	0	0	0	0
